# Supplementary material for: Reformulation of an extant ATPase active site to mimic ancestral GTPase activity reveals a nucleotide base requirement for function
Source: eLife. 2021 Mar 11;10:e65845. doi: 10.7554/eLife.65845 (PMC7952092; doi:10.7554/eLife.65845)
Supplement: Figure 5—source data 1. [file elife-65845-fig5-data1.zip]

Archive with 1 entries (1 files):
- Figure 5 source data.csv
