# Supplementary material for: Reformulation of an extant ATPase active site to mimic ancestral GTPase activity reveals a nucleotide base requirement for function
Source: eLife. 2021 Mar 11;10:e65845. doi: 10.7554/eLife.65845 (PMC7952092; doi:10.7554/eLife.65845)
Supplement: Figure 5—source data 1. [file elife-65845-fig5-data1.zip › Figure 5 source data.csv]

molecule	WT.1.Pre0	WT.2.Pre0	WT.3.Pre0	WT.1.0	WT.2.0	WT.3.0	WT.1.1	WT.2.1	WT.3.1	WT.1.2	WT.2.2	WT.3.2	WT.1.3.5	WT.2.3.5	WT.3.3.5	WT.1.5	WT.2.5	WT.3.5
Strain	PY79	PY79	PY79	PY79	PY79	PY79	PY79	PY79	PY79	PY79	PY79	PY79	PY79	PY79	PY79	PY79	PY79	PY79
Replicate	1	2	3	1	2	3	1	2	3	1	2	3	1	2	3	1	2	3
Time	Pre0	Pre0	Pre0	0	0	0	1	1	1	2	2	2	3.5	3.5	3.5	5	5	5
Adenylsuccinic acid	43391264.12	53315952.54	64731736.26	12829993	20548660.95	10517704.81	32084314.36	22230105.26	33492220.96	36455142.02	43179459.24	45497238.53	28360376.21	36232566.28	31726868.76	29578917.96	20743841.14	24284829.04
ADP	834621085.6	732724067.8	719361828.6	1179526992	1454033554	1766702572	1329887683	1332945469	1371564782	793884207.6	736375793.2	838657761.5	522632746	477675312.6	605898292.1	382428570.6	423821458.2	504054588.2
AICAR	8116.183971	296739.8305	962359.4066	62917008.4	64836525.71	81429446.22	2286829.363	7082015.912	8473604.108	99443.98139	194082.5199	379075.3326	66640.12058	76883.67021	109790.6885	13458.77679	3618.871237	5977.734375
AMP	264962389.8	325622210.2	265833160.4	395032336.1	620031268.6	545803203.7	513296831.7	670498232.6	711188487.3	317470464.3	349534409.5	360470385.3	239151331.2	296472301.1	271660362.3	278298016.3	286431839.5	307614294.1
AppppA	132305.2732	260374.8983	19312.38462	193059.916	726490.5905	272813.6384	314921.7574	973073.2069	550774.6105	165680.2742	437057.7485	324659.8337	242853.1953	235030.5319	522371.8808	57208.82853	278158.8127	192837.5873
ATP	1566162419	783988339	900853802.2	700142610.6	1601606217	1167322874	2147214416	2183518942	2146858606	1225961309	1236880032	1133411450	665547832.8	897394173.5	762747268	367695349.6	354954327.8	429421558.8
cAMP	165791.2568	0	0	0	0	0	255720.3342	292893.8923	62626.63598	3281236.533	4140703.777	2318248.71	28885.01608	224609.8363	396320.2403	11026.76275	0	0
CDP	70673646.63	79801369.49	86232905.49	146542330.5	263033661	252285565.2	239224811.9	282039285.2	296412283.3	148130993.1	130889725.6	144974862.4	116045453.4	91621368.25	104672591.5	131067825.6	122575612	143976617.6
CMP	28886626.59	33233010.17	30721562.64	93470000	104036335.2	107950791.8	51463391.09	57706306	57737699.72	29046953.97	26358465.21	32115853.21	51843225.08	40837355.16	44154103.51	85177117.52	102660200.7	127619250
CTP	308813056.5	231948203.4	249391560.4	167778554.6	353857341	328065025.2	440789544.6	451653170.1	421665178.5	248141962.8	208250799.2	219125541.3	176322135	161017662.8	156693900.2	166987234.3	133510581.9	139869779.4
FGAR	33664666.67	145984786.4	339705986.8	42320291.32	57600022.86	38480704.81	10557940.59	12908751.53	13586852.69	4272014.202	7027482.107	7691240.826	1487984.124	1765460.106	2009262.477	3978218.773	3577446.07	6529987.592
GDP	107225471.8	348257247.5	374805767	40368470.59	67599100.95	73572897.03	56269801.98	47325326.81	40930796.03	76440070.52	58860508.95	59423688.07	78707601.29	60146369.89	83305523.11	79672206.95	83304655.52	87220007.35
GMP	11205903.46	29939955.93	27092861.54	18556330.53	45410182.86	29738830.66	5500779.084	9042118.727	7989745.042	4853216.454	4393919.483	8563531.537	30088813.5	17175358.43	29016194.09	79394719.88	80444314.38	99818735.29
GTP	135582003.6	355099932.2	441865881.3	18361820.73	50705158.1	31832228.83	56684306.93	46261875.15	41751223.8	77401857	63980890.66	58928532.11	101610900.3	107733414.1	77313907.58	75151911.31	68924153.85	80371352.94
IMP	12603223.13	16317247.46	23677881.32	164635406.2	349264396.2	397457171.6	35855032.18	90573258.26	69235779.04	4469793.34	3619436.382	4512537.271	12899498.39	5968418.167	5039108.133	5144652.624	3330203.595	5491409.926
NAD+	59741143.9	48003457.63	53638637.36	51896201.68	79843786.67	70373501.14	52537064.36	50641933.9	48698322.95	30736005.88	33032469.18	29828607.8	21561204.18	24123990.18	21963317.93	16740653.36	17854103.68	28884281.25
NADH	1828593.807	2138759.958	1521291.758	0	0	0	443259.0903	513130.814	456735.3966	587471.9638	695022.3658	1003117.116	33896.72428	411978.7725	11377.48614	8638.237251	6832.796823	84399.70129
NADP+	37205358.83	46475983.05	38837243.96	41917103.64	49450841.9	49603606.41	41433750	40759353.73	38004832.86	48101332.03	40952147.12	39751174.31	74442559.49	73754343.7	76192990.76	60015195.86	64506909.7	69046970.59
NADPH	27333378.87	10059834.75	20245898.9	104379.1036	1869676.552	13507.3341	3565769.183	3546727.662	2958005.489	551293.095	1874616.923	1056468.394	270975.1045	174522.4018	149987.9991	182118.799	74854.76171	243382.6103
pGpp	12214940.8	3085096.61	3736146.154	45411467.79	161346788.6	125297748.3	26794524.75	47764538.56	51220056.66	7750871.694	9543513.917	8960650.229	4430323.151	6231828.151	4709982.44	4550395.787	3767726.171	5277345.129
ppApp	9002.185792	0	0	0	11819.31429	9985.080092	3174331.064	2715502.448	5060695.822	23639.70617	81475.69085	116618.2454	0	4309.644026	0	0	0	0
ppGpp	5780706.74	0	0	10257298.32	93666057.14	56582434.78	9097930.693	20432966.95	25422178.47	45990.50441	126193.9761	177034.4553	4128.914791	74587.26678	6278.142329	49006.09756	21217.95569	4232.748162
UDP	232797624.8	292803959.3	321560545.1	207091831.9	294208548.6	327840329.5	406874891.1	429603172.6	483321745	241141610.2	271384206.8	278453339.4	190192694.5	213257060.6	227082262.5	210874489.3	215920628.8	245367514.7
UMP	217551096.5	70943891.53	74703525.27	306412481.8	275799527.6	296741180.8	132623207.9	145202653.6	134803195.5	68817864.84	62926624.25	70856591.74	107304340.8	70766533.55	88006883.55	144852765.7	151378983.3	214034529.4
UTP	554853362.5	438674278	524256527.5	140842420.2	223392228.6	227877711.7	481457901	448797454.1	455759229.5	260841778.6	297225765.4	279057981.7	211888231.5	245862991.8	224615733.8	199648969.7	164739612	189506367.6
